# Supplementary material for: Use of [18F]Fluorodeoxyglucose Positron Emission Tomography/Computed Tomography after Curative Treatment of Non-Small-Cell Lung Cancer Patients: A Nationwide Cohort Study
Source: Diagnostics (Basel). 2024 Jan 22;14(2):233. doi: 10.3390/diagnostics14020233 (PMC10814487; doi:10.3390/diagnostics14020233)
Supplement: Supplementary file 1 [file diagnostics-14-00233-s001.zip]

Archive with 1 entries (1 files):
- diagnostics-2795882-supplementary.xlsx
