# Supplementary material for: Use of [18F]Fluorodeoxyglucose Positron Emission Tomography/Computed Tomography after Curative Treatment of Non-Small-Cell Lung Cancer Patients: A Nationwide Cohort Study
Source: Diagnostics (Basel). 2024 Jan 22;14(2):233. doi: 10.3390/diagnostics14020233 (PMC10814487; doi:10.3390/diagnostics14020233)
Supplement: Supplementary file 1 [file diagnostics-14-00233-s001.zip › diagnostics-2795882-supplementary.xlsx]

## Sheet: DMCS Code Table
DMCS Code	Text	Procedure Group
UXCA00	CT-scan of the brain	CT
UXCA05	CT-scan of the skull	CT
UXCC	CT-scan of the thorax	CT
UXCC00	CT-scan of the thorax	CT
UXCC60	CT-scan of mediastinum	CT
UXCC75	CT-scan of the lungs	CT
UXCC77	High Resolution CT-scan of the lungs	CT
UXCD00	CT-scan of the abdomen	CT
UXCD10	CT-scan of the upper abdomen	CT
UXCD15	CT-scan of the lower abdomen	CT
UXCD40	CT-scan of the liver	CT
UXCD65	CT-scan of the adrenals	CT
WDLPSFAXX	PET-scan, F-18-FDG	FDG PET/CT
WDTPSFAXX	Tumorscan, F-18-FDG	FDG PET/CT
KUDQ12	Flexible laryngoscopy	Other diagnostic procedures
KUGC02	Rigid bronchoscopy	Other diagnostic procedures
KUGC12	Flexible bronchoscopy	Other diagnostic procedures
KUJC02	Esophagoscopy	Other diagnostic procedures
UXUC62	Bronchoscopic ultrasound	Other diagnostic procedures
UXUC63	Endobronchial ultrasound (EBUS)	Other diagnostic procedures
UXUC63A	Radial endobronchial ultrasound (r-EBUS)	Other diagnostic procedures
UXUD31	Endoscopic ultrasound of the ventricle, duodenum and surroundings	Other diagnostic procedures
UXM	MRI	Other diagnostic procedures
UXMA00	MRI of the brain	Other diagnostic procedures
UXMC	MRI of the thorax	Other diagnostic procedures
ZPW00004	Use of EMN (electromagnetic navigation)	Other diagnostic procedures
UXUB00	Ultrasound of the neck	Other diagnostic procedures
UXUB00A	Ultrasound of lymph node on the neck	Other diagnostic procedures
UXUC	Ultrasound of the thorax	Other diagnostic procedures
UXUC10	Ultrasound of the chest wall and arm pit	Other diagnostic procedures
UXUC15	Ultrasound of the pleural membrane and diaphragm	Other diagnostic procedures
UXUC50	Endoscopic ultrasound of the esophagus	Other diagnostic procedures
UXUC60	Ultrasound of the lung and mediastinum	Other diagnostic procedures
UXUC72	Intrapleural ultrasound	Other diagnostic procedures
UXUD	Ultrasound of the abdomen	Other diagnostic procedures
UXUD10	Ultrasound of the upper abdomen	Other diagnostic procedures
UXUD70	Ultrasound of the liver	Other diagnostic procedures
KBCA10	Biopsy of the adrenals	Other diagnostic procedures
KBCA11	Endoscopic biopsy of the adrenals	Other diagnostic procedures
KGAC00	Biopsy of the pleural membrane	Other diagnostic procedures
KGAC01	Percutaneous endoscopic biopsy of the pleural membrane	Other diagnostic procedures
KGAC20	Excision or destruction of pathological tissue in the pleural membrane	Other diagnostic procedures
KGDA	Biopsies, incisions, excisions, revisions, sutures on the lung	Other diagnostic procedures
KGDA10	Biopsy of the lung	Other diagnostic procedures
KGDA11	Thoracoscopic biopsy of the lung	Other diagnostic procedures
KJJA20	Biopsy of the liver	Other diagnostic procedures
KNEA30	Percutaneous bone biopsy of the pelvis	Other diagnostic procedures
KNAA30	Percutaneous bone biopsy of a vertebrae	Other diagnostic procedures
KNAA32	Open bone biopsy of a vertebrae	Other diagnostic procedures
KPJD41	Excision of cervical lymph nodes	Other diagnostic procedures
KPJD41C	Excision of sentinel node on the neck	Other diagnostic procedures
KPJD42	Excision of axillary lymph nodes	Other diagnostic procedures
KQBE10	Excision of pathological dermal and subdermal tissue on the trunk	Other diagnostic procedures
KQBE10A	Excision of pathological subdermal tissue on the trunc	Other diagnostic procedures
KQBE10B	Excision of lipoma on the trunc	Other diagnostic procedures
KQBE10R	Radical exc. of dermal or subdermal pat.tissue on the trunc	Other diagnostic procedures
KQBE99	Other excision on the trunc	Other diagnostic procedures
KTBC00	Needle biopsy of the adrenals	Other diagnostic procedures
KTGA00	Needle biopsy of the chest wall	Other diagnostic procedures
KTGA10	Needle biopsy of the pleural membrane	Other diagnostic procedures
KTGA30A	Diagnostic thoracentesis	Other diagnostic procedures
KTGD00	Needle biopsy of the lung	Other diagnostic procedures
KTGE00	Needle biopsy of mediastinum	Other diagnostic procedures
KTJJ00	Percutaneous needle biopsy of the liver	Other diagnostic procedures
KTJJ02	Endoscopic needle biopsy of the liver	Other diagnostic procedures
KTPJ00	Biopsy of superficial lymph node	Other diagnostic procedures
KTPJ05	Needle biopsy of lymph node	Other diagnostic procedures
KTPJ05A	Needle biopsy of cervical lymph node	Other diagnostic procedures
KTPJ05B	Needle biopsy of axillary lymph node	Other diagnostic procedures
KTPJ05E	Needle biopsy of inguinal lymph node	Other diagnostic procedures
KUGC05	Rigid bronchoscopy with biopsy of bronchi or the trachea	Other diagnostic procedures
KUGC08	Rigid bronchoscopy with biopsy of the lung	Other diagnostic procedures
KUGC15	Flexible bronchoscopy with biopsy of bronchi or the trachea	Other diagnostic procedures
KUGC18	Flexible bronchoscopy with biopsy of the lung	Other diagnostic procedures
KUGC18A	Flexible bronchoscopy with chryobiopsy of the lung	Other diagnostic procedures
KUJC05	Esophagoscopy with biopsy	Other diagnostic procedures
KUJC12	Flexible esophagoscopy	Other diagnostic procedures
KUJC15	Flexible esophagoscopy with biopsy	Other diagnostic procedures
BWGC	External radiation therapy	Radiation therapy
BWGC1	Conventional external radiation therapy	Radiation therapy
BWGC21	Cerebral stereotactic body radiation therapy	Radiation therapy
BWGC4	Intensity modulated radiation therapy (IMRT)	Radiation therapy
BWGC4A	Intensity modulated radiation therapy (IMRT), IGRT	Radiation therapy
BWGC5	Individual conform radiation therapy	Radiation therapy
BWGC5A	Individual conform radiation therapy, IGRT	Radiation therapy
BWGC7	Radiation therapy with gating	Radiation therapy
BWGC7A	Radiation therapy with gating, IGRT	Radiation therapy
BWGC8A	MRI-guided radiation therapy, image guided radiation therapy (IGRT)	Radiation therapy
BWGC8B	MRI-guided radiation therapy with gating	Radiation therapy
BWGC8E	MRI-guided adaptive radiation therapy	Radiation therapy
BWGC2	Stereotactic body radiation therapy	Radiation therapy
BWGC23	Stereotactic body radiation therapy of lungs	Radiation therapy
KGDA21	Thoracoscopic excision of pathological tissue in the lung	Surgical resection
KGDB10	Wedge resection of the lung	Surgical resection
KGDB11	Thoracoscopic wedge resection of the lung	Surgical resection
KGDB20	Segmentectomy of the lung	Surgical resection
KGDB21	Thoracoscopic segmentectomy of the lung	Surgical resection
KGDB96	Other lung resection	Surgical resection
KGDB97	Other thoracoscopic pulmonary resection	Surgical resection
KGDC00	Lobectomy	Surgical resection
KGDC01	Thoracoscopic lobectomy	Surgical resection
KGDC10	Bilobectomy of the lung	Surgical resection
KGDC11	Thoracoscopic bilobectomy of the lung	Surgical resection
KGDC13	Expanded lobectomy or bilobectomy of the lung	Surgical resection
KGDC20	Lobectomy of the lung with sleeve-resection	Surgical resection
KGDC23	Lobectomy of the lung with segmentectomy	Surgical resection
KGDC26	Lobectomy of the lung and other pulmonary resection	Surgical resection
KGDC96	Other open lobectomy of the lung	Surgical resection
KGDC97	Other thoracoscopic lobectomy of the lung	Surgical resection
KGDD00	Pneumonectomy	Surgical resection
KGDD01	Thoracoscopic pneumonectomy	Surgical resection
KGDD10	Pleuropneumonectomy	Surgical resection
KGDD11	Thoracoscopic pleuropneumonectomy	Surgical resection
KGDD20	Expanded pneumonectomy	Surgical resection
KGDD23	Pneumonectomy and resection of the carina	Surgical resection
KGDD96	Other pneumonectomy	Surgical resection
KGDD97	Other thoracoscopic pneumonectomy	Surgical resection
BWHA	Cytostatic treatment	Systemic therapy
BWHA1	Basic cytostatic treatment	Systemic therapy
BWHA101	Treatment with treosulfan	Systemic therapy
BWHA102	Treatment with doxorubicin	Systemic therapy
BWHA103	Treatment with epirubicin	Systemic therapy
BWHA105	Treatment with cyclophosphamide	Systemic therapy
BWHA106	Treatment with ifosfamide	Systemic therapy
BWHA107	Treatment with cisplatin	Systemic therapy
BWHA108	Treatment with oxaliplatin	Systemic therapy
BWHA109	Treatment with carboplatin	Systemic therapy
BWHA110	Treatment with 5-fluorouracil	Systemic therapy
BWHA111	Treatment with etoposide	Systemic therapy
BWHA112	Treatment with carboplatin+etoposide	Systemic therapy
BWHA113	Treatment with vinorelbin	Systemic therapy
BWHA114	Treatment with gemcitabine	Systemic therapy
BWHA115	Treatment with methotrexate	Systemic therapy
BWHA117	Treatment with cyclophosphamide+methotrexate+5-fluorouracil (CMF)	Systemic therapy
BWHA118	Treatment with cyclophosphamide+epirubicin+5-fluorouracil (CEF)	Systemic therapy
BWHA119	Treatment with cyclophospham+doxorubic+vincristine+prednisolone (CHOP)	Systemic therapy
BWHA120	Treatment with MIME	Systemic therapy
BWHA123	Treatment with capecitabine	Systemic therapy
BWHA124	Treatment with ftorofur (UFT)	Systemic therapy
BWHA126	Treatment with cisplatin+vinorelbine	Systemic therapy
BWHA127	Treatment with carboplatin+vincristine+etoposide	Systemic therapy
BWHA128	Treatment with cisplatin+gemcitabine	Systemic therapy
BWHA129	Treatment with carboplatin+gemcitabine	Systemic therapy
BWHA132	Treatment with cisplatin+5-fluorouracil	Systemic therapy
BWHA139	Treatment with cyclophosphamide+epirubicin (CE)	Systemic therapy
BWHA140	Treatment with cisplatin+etoposide	Systemic therapy
BWHA141	Treatment with tegofur/uracil	Systemic therapy
BWHA144	Treatment with cyclophosphamide+doxorubicin+vincristine (CAV)	Systemic therapy
BWHA150	Treatment with bleomycin	Systemic therapy
BWHA151	Treatment with mitomycin	Systemic therapy
BWHA153	Treatment with vincristine	Systemic therapy
BWHA154	Treatment with melphalan	Systemic therapy
BWHA2	Complex cytostatic treatment	Systemic therapy
BWHA202	Treatment with paclitaxel	Systemic therapy
BWHA202A	Treatment with nab-paclitaxel	Systemic therapy
BWHA203	Treatment with carboplatin+paclitaxel	Systemic therapy
BWHA204	Treatment with pacliatxel+epirubicin	Systemic therapy
BWHA205	Treatment with paclitaxel+capecitabine	Systemic therapy
BWHA206	Treatment with cisplatin+gemcitabine+paclitaxel	Systemic therapy
BWHA207	Treatment with paclitaxel+cisplatin+etoposide+bleomycin	Systemic therapy
BWHA208	Treatment with docetaxel	Systemic therapy
BWHA209	Treatment with cisplatin+docetaxel	Systemic therapy
BWHA211	Treatment with docetaxel+gemcitabine	Systemic therapy
BWHA212	Treatment with irinotecan	Systemic therapy
BWHA213	Treatment with topotecan	Systemic therapy
BWHA215	Treatment with temozolomide	Systemic therapy
BWHA218	Treatment with cyclophosphamide	Systemic therapy
BWHA222	Treatment with capecitabine+oxaliplatin	Systemic therapy
BWHA231	Treatment with 5-fluorouracil+oxaliplatin	Systemic therapy
BWHA233	Treatment with 5-fluorouracil+irinotecan	Systemic therapy
BWHA234	Treatment with fluorouracil + irinotecan + oxaliplatin	Systemic therapy
BWHA235	Treatment with gemcitabine+paclitaxel	Systemic therapy
BWHA236	Treatment with gemcitabine+capecitabine	Systemic therapy
BWHA237	Treatment with doxorubicin (liposomal)	Systemic therapy
BWHA239	Treatment with pemetrexed	Systemic therapy
BWHA240	Treatment with cisplatin and pemetrexed	Systemic therapy
BWHA241	Treatment with vincristine+actinomyc+cyclophosphamide (VAC)	Systemic therapy
BWHA242	Treatment with carboplatin and vinorelbin	Systemic therapy
BWHA252	Treatment with docetaxel+carboplatin (TC)	Systemic therapy
BWHA255	Treatment with trabectedin	Systemic therapy
BWHA262	Treatment with eribulin	Systemic therapy
BWHA263	Treatment with cabazitaxel	Systemic therapy
BWHA30	High dose cytostatic treatment	Systemic therapy
BWHA306	Treatment with high dose etoposide	Systemic therapy
BWHA308	Treatment with IVAC	Systemic therapy
BWHA4	Other cytostatic treatment	Systemic therapy
BOHJ19D1	Treatment with ipilimumab	Systemic therapy
BOHJ19H	Treatment with other monoclonal antibody	Systemic therapy
BOHJ19H2	Treatment with nivolumab	Systemic therapy
BOHJ19H3	Treatment with pertuzumab	Systemic therapy
BOHJ19H7	Treatment with durvalumab	Systemic therapy
BOHJ19J1	Treatment with avelumab	Systemic therapy
BOHJ19J2	Treatment with atezolizumab	Systemic therapy
BOHJ19J3	Treatment with pembrolizumab	Systemic therapy
BOHJ13	Treatment with trastuzumab (HER-2 antibody)	Systemic therapy
BOHJ13A	Treatment with trastuzumab emtansine (T-DM1)	Systemic therapy
BOHJ17	Treatment with cetuximab	Systemic therapy
BOHJ18B2	Treatment with tocilizumab	Systemic therapy
BOHJ19	Other antibody treatment	Systemic therapy
BOHJ19B1	Treatment with bevacizumab	Systemic therapy
BOHJ19C	Treatment with anti epidermal growth factor receptor (anti-EGFR)	Systemic therapy
BOHJ19C2	Treatment with panitumumab	Systemic therapy
BOHJ24	Treatment with everolimus	Systemic therapy
BWHA401	Treatment with imatinib	Systemic therapy
BWHA402	Treatment with bortezomib	Systemic therapy
BWHA404	Treatment with erlotinib	Systemic therapy
BWHA405	Treatment with lapatinib	Systemic therapy
BWHA406	Treatment with sunitinib	Systemic therapy
BWHA407	Treatment with sorofenib	Systemic therapy
BWHA41	Treatment with imatinib	Systemic therapy
BWHA413	Treatment with crizotinib	Systemic therapy
BWHA414	Treatment with neratinib	Systemic therapy
BWHA416	Treatment with vemurofenib	Systemic therapy
BWHA417	Treatment with ofatinib	Systemic therapy
BWHA418	Treatment with ruxolitinib	Systemic therapy
BWHA419	Treatment with dabrofenib	Systemic therapy
BWHA42	Treatment with bortezomib	Systemic therapy
BWHA420	Treatment with trametinib	Systemic therapy
BWHA424	Treatment with cabozantinib	Systemic therapy
BWHA431	Treatment with ceretinib	Systemic therapy
BWHA432	Treatment with carfilzomib	Systemic therapy
BWHA433	Treatment with olaparib	Systemic therapy
BWHA434	Treatment with osimertinib	Systemic therapy
BWHA44	Treatment with erlotinib	Systemic therapy
BWHA440	Treatment with alectinib	Systemic therapy
BWHA442	Treatment with palbociclib	Systemic therapy
BWHA446	Treatment with encorofenib	Systemic therapy
BWHA448	Treatment with lorlatinib	Systemic therapy
BWHA45	Treatment with lapatinib	Systemic therapy
BWHA49	Treatment with nilotinib	Systemic therapy
